# Supplementary material for: Supplemental vibrotactile feedback control of stabilization and reaching actions of the arm using limb state and position error encodings
Source: J Neuroeng Rehabil. 2017 May 2;14:36. doi: 10.1186/s12984-017-0248-8 (PMC5414165; doi:10.1186/s12984-017-0248-8)
Supplement: Additional file 1: — Experimental data. (XLSX 30 kb) [file 12984_2017_248_MOESM1_ESM.xlsx]

## Sheet: E1-Stabilization-RMSE
Experiment 1 - Stabilization - Average RMSE values
Subject	Lambda	rmse_total (m)	rmse_residuals (m)	rmse_drift (m)
(arbitrary and meaningless, not necesarily consistent with other data)	(percentage of velocity information in the vibration signal, 0 is only position information, 1 is only velocity information, 0.5 is half position and half velocity, >1 means it was a null trial with vibration turned off)	(root mean squared error of the trail data, average of the two trials)	(root mean squared error of the residual data after removal of the trendline from the trial data, average of the two trials)	(root mean squared error of the trendline of the trial data, average of the two trials)
1	0	0.019	0.0142	0.0048
1	0.2	0.0359	0.0195	0.0164
1	0.4	0.0259	0.0169	0.009
1	0.6	0.0375	0.0255	0.012
1	0.8	0.0195	0.0161	0.0034
1	1	0.0527	0.0222	0.0305
2	0	0.0207	0.0178	0.0028
2	0.2	0.0235	0.0142	0.0093
2	0.4	0.0236	0.0189	0.0047
2	0.6	0.0289	0.0182	0.0107
2	0.8	0.0292	0.0191	0.01
2	1	0.0351	0.0134	0.0217
3	0	0.0237	0.0214	0.0023
3	0.2	0.0136	0.0116	0.0019
3	0.4	0.0165	0.0121	0.0044
3	0.6	0.0161	0.0115	0.0046
3	0.8	0.0366	0.0178	0.0187
3	1	0.0284	0.0143	0.0141
3	9.9	0.033	0.0069	0.0261
4	0	0.0253	0.011	0.0143
4	0.2	0.0266	0.0115	0.0151
4	0.4	0.0423	0.0151	0.0272
4	0.6	0.0502	0.0154	0.0348
4	0.8	0.0651	0.0118	0.0532
4	1	0.0454	0.0109	0.0344
4	9.9	0.0236	0.0141	0.0095
5	0	0.0182	0.0104	0.0078
5	0.2	0.0189	0.012	0.0069
5	0.4	0.0177	0.0121	0.0055
5	0.6	0.0304	0.0136	0.0168
5	0.8	0.026	0.0138	0.0121
5	1	0.021	0.0152	0.0058
5	9.9	0.0183	0.0112	0.0071
6	0	0.0257	0.0179	0.0078
6	0.2	0.0363	0.0227	0.0135
6	0.4	0.0454	0.0294	0.016
6	0.6	0.0429	0.0167	0.0262
6	0.8	0.0547	0.02	0.0346
6	1	0.06	0.0287	0.0313
6	9.9	0.0291	0.0229	0.0063
7	0	0.0619	0.0424	0.0196
7	0.2	0.0433	0.0292	0.0141
7	0.4	0.0403	0.0208	0.0195
7	0.6	0.0617	0.0278	0.0339
7	0.8	0.0494	0.0275	0.0218
7	1	0.0712	0.0292	0.0419
7	9.9	0.0405	0.0134	0.027
8	0	0.0182	0.0116	0.0066
8	0.2	0.036	0.01	0.026
8	0.4	0.0225	0.0096	0.0129
8	0.6	0.032	0.0198	0.0122
8	0.8	0.0443	0.0094	0.0349
8	1	0.036	0.0106	0.0254
9	0	0.036	0.0247	0.0113
9	0.2	0.0167	0.0156	0.0011
9	0.4	0.0397	0.0181	0.0216
9	0.6	0.0487	0.0215	0.0272
9	0.8	0.029	0.0184	0.0106
9	1	0.0507	0.0161	0.0346
10	0	0.0823	0.026	0.0563
10	0.2	0.086	0.0305	0.0555
10	0.4	0.0677	0.0245	0.0432
10	0.6	0.073	0.0322	0.0408
10	0.8	0.0774	0.0262	0.0511
10	1	0.0733	0.0263	0.047
10	9.9	0.0631	0.0236	0.0395
11	0	0.0312	0.0247	0.0065
11	0.2	0.0346	0.0204	0.0142
11	0.4	0.0479	0.0252	0.0227
11	0.6	0.0396	0.0207	0.0189
11	0.8	0.0519	0.0232	0.0287
11	1	0.0349	0.0225	0.0124
11	9.9	0.0227	0.0173	0.0055
12	0	0.0602	0.0235	0.0367
12	0.2	0.0538	0.0209	0.033
12	0.4	0.0331	0.0178	0.0153
12	0.6	0.0737	0.0244	0.0493
12	0.8	0.0969	0.0237	0.0733
12	1	0.0701	0.0304	0.0397
12	9.9	0.0358	0.0085	0.0273
13	0	0.0269	0.0071	0.0198
13	0.2	0.0104	0.0083	0.0021
13	0.4	0.0187	0.0087	0.01
13	0.6	0.0181	0.0072	0.0108
13	0.8	0.0295	0.0087	0.0208
13	1	0.0153	0.0092	0.0061
13	9.9	0.0367	0.0082	0.0285
14	0	0.0146	0.0074	0.0073
14	0.2	0.0114	0.0068	0.0046
14	0.4	0.0196	0.0073	0.0123
14	0.6	0.0175	0.0065	0.011
14	0.8	0.0145	0.0068	0.0077
14	1	0.0263	0.0081	0.0182
14	9.9	0.0168	0.0094	0.0074
15	0	0.0395	0.0176	0.022
15	0.2	0.0279	0.017	0.0109
15	0.4	0.0302	0.0202	0.01
15	0.6	0.036	0.0267	0.0093
15	0.8	0.0428	0.0191	0.0236
15	1	0.0341	0.0271	0.007
15	9.9	0.0332	0.0159	0.0173

## Sheet: E1-Reaching-EllipseData
Experiment 1 - Reaching - Population Data
Target Type	Rotated	Lambda	N	Mean Ellipse Area (m^2)	SEM (m^2)	SD (m^2)	Max (m^2)	Mean Absolute Error (m)	SEM (m)	SD (m)	Max (m)
(c=center of workspace, n=near to the center, f=far from the center)	(0=no, 1=yes, rotation alligns the target by reach direction, not rotating uses the raw data irrespective of the direction of approach to the target)	(percentage of velocity information in the vibration signal, 0 is only position information, 1 is only velocity information, 0.5 is half position and half velocity, >1 means it was a null trial with vibration turned off)	(number subjects)	(mean area of an ellipse fit to the data, across subjects)	(standard error of mean for the allipse area)	(standard deviation of mean for the allipse area)	(maximum mean of ellipse based on Mean Ellipse Area + SEM)	(mean absolute error the data, across subjects)	(standard error of mean absolute error)	(standard deviation of mean absolute error)	(maximum mean absolute error based on Mean Absolute Error + SEM)
c	1	0	15	0.0014215	0.0002669	0.0010336	0.0016884
c	1	0.2	15	0.0011696	0.0001298	0.0005028	0.0012994
c	1	0.4	15	0.0012461	0.0001553	0.0006014	0.0014014
c	1	0.6	15	0.0015697	0.000146	0.0005654	0.0017157
c	1	0.8	15	0.0018928	0.0002556	0.0009899	0.0021484
c	1	1	15	0.0018497	0.0003042	0.0011781	0.0021539
c	1	1.3	11	0.0015382	0.0002196	0.0007285	0.0017578
n	1	0	15	0.0019617	0.000333	0.0012897	0.0022947
n	1	0.2	15	0.0020088	0.0003625	0.0014038	0.0023713
n	1	0.4	15	0.0021437	0.000206	0.0007979	0.0023497
n	1	0.6	15	0.0021108	0.0004845	0.0018763	0.0025953
n	1	0.8	15	0.0017012	0.000283	0.0010961	0.0019842
n	1	1	15	0.0019364	0.0002822	0.0010929	0.0022186
n	1	1.3	11	0.0023733	0.0007787	0.0025826	0.003152
f	1	0	15	0.0043302	0.0009481	0.0036719	0.0052783
f	1	0.2	15	0.003333	0.0003904	0.001512	0.0037234
f	1	0.4	15	0.0036219	0.0005004	0.0019379	0.0041223
f	1	0.6	15	0.0028483	0.0002905	0.0011253	0.0031388
f	1	0.8	15	0.0037356	0.0005475	0.0021203	0.0042831
f	1	1	15	0.0033814	0.0003875	0.0015006	0.0037689
f	1	1.3	11	0.0028413	0.0004544	0.0015072	0.0032957
c	0	0	15	0.00144242	0.00033816	0.00130969	0.00178058	0.013386	0.001083	0.0041946	0.014469
c	0	0.2	15	0.0012721	0.00014069	0.000544891	0.00141279	0.0134133	0.0006667	0.002582	0.01408
c	0	0.4	15	0.00171115	0.000283311	0.00109726	0.00199446	0.01474	0.0009282	0.003595	0.0156682
c	0	0.6	15	0.00184068	0.000204403	0.00079165	0.00204508	0.0165933	0.0007168	0.0027763	0.0173101
c	0	0.8	15	0.00250392	0.000408695	0.00158287	0.00291261	0.0179733	0.0013989	0.0054178	0.0193722
c	0	1	15	0.00248561	0.000357718	0.00138544	0.00284333	0.01836	0.0014589	0.0056501	0.0198189
c	0	1.3	11	0.00192798	0.000379972	0.00126022	0.00230795	0.0166091	0.0014118	0.0046824	0.0180209
n	0	0	15					0.01716	0.0013688	0.0053012	0.0185288
n	0	0.2	15					0.0175167	0.0010988	0.0042557	0.0186155
n	0	0.4	15					0.0186673	0.0013774	0.0053345	0.0200447
n	0	0.6	15					0.0175333	0.0014215	0.0055054	0.0189548
n	0	0.8	15					0.0174493	0.0017763	0.0068797	0.0192256
n	0	1	15					0.0180533	0.0014034	0.0054353	0.0194567
n	0	1.3	11					0.0192091	0.0027831	0.0092305	0.0219922
f	0	0	15					0.0265267	0.002782	0.0107745	0.0293087
f	0	0.2	15					0.0236467	0.0018756	0.0072642	0.0255223
f	0	0.4	15					0.0246933	0.0017198	0.0066607	0.0264131
f	0	0.6	15					0.0223733	0.0009772	0.0037846	0.0233505
f	0	0.8	15					0.0252933	0.0019176	0.0074269	0.0272109
f	0	1	15					0.0242933	0.0011534	0.0044671	0.0254467
f	0	1.3	11					0.0224	0.0015157	0.0050269	0.0239157
*Values not shown were not applicable or calculated in the manuscript

## Sheet: E2-Stabilize-RMSE
Experiment 2 - Stabilization - RMSE Drift values
(root mean squared error for trendline of the trial data, seperated by feedback type (Error or State) and then by experiment phase)
Subject	Error Feedback					State Feedback
(arbitrary and meaningless, not necesarily consistent with other data)	Familiarization	Baseline 1	Baseline 2	Test	Sham	Familiarization	Baseline 1	Baseline 2	Test	Sham
1	0.0064	0.0186	0.0294	0.0173	0.0266	0.0049	0.0201	0.0213	0.0229	0.0183
2	0.0087	0.0545	0.052	0.037	0.0411	0.0094	0.0382	0.0209	0.035	0.0257
3	0.0092	0.0206	0.0265	0.0199	0.0253	0.0089	0.0215	0.0307	0.0394	0.0207
4	0.0066	0.028	0.0323	0.037	0.0308	0.0073	0.0177	0.0354	0.0413	0.0258
5	0.0073	0.0471	0.0259	0.0124	0.0536	0.0075	0.0335	0.0183	0.0132	0.0407
6	0.0073	0.0265	0.0193	0.0165	0.0494	0.0079	0.0204	0.0334	0.0172	0.0361
7	0.0106	0.0176	0.0358	0.0131	0.0363	0.0127	0.026	0.0241	0.0198	0.0492
8	0.0092	0.0395	0.027	0.012	0.0549	0.0069	0.0241	0.0152	0.0275	0.0187
9	0.0053	0.0192	0.0187	0.0079	0.023	0.007	0.0231	0.0354	0.0115	0.027
10	0.0056	0.0405	0.0345	0.0077	0.0471	0.0068	0.0292	0.032	0.0185	0.0239
11	0.0074	0.0428	0.0488	0.0143	0.0674	0.0064	0.0687	0.0343	0.0113	0.0686
12	0.0071	0.0154	0.0161	0.0125	0.0159	0.0102	0.0313	0.0197	0.0135	0.0302
13	0.011	0.0674	0.0563	0.0349	0.0736	0.0093	0.0404	0.0268	0.0205	0.0273
14	0.0074	0.0149	0.0329	0.0106	0.1166	0.0088	0.0339	0.0177	0.0143	0.0594
15	0.0079	0.0458	0.052	0.0146	0.0297	0.0083	0.0219	0.057	0.0159	0.0485

## Sheet: E2-SubjectRatings
Experiment 2 - Subject Ratings of Vibration Usefullness for Each Task
(scale of 1 to 7, 1 is not useful, 7 is extremely useful)
Subject	Error			State
(arbitrary and meaningless, not necesarily consistent with other data)	Reach	Stabilize	Track	Reach	Stabilize	Track
1	7	3	4	5	3	3
2	6	6	1	5	7	3
3	5	4	3	7	6	2
4	7	4	1	3	7	1
5	7	6	3	6	7	4
6	7	4	2	6	4	1
7	7	6	1	5.5	7	3
8	7	6	1	4	5	2
9	6	6	2	6	5	5
10	7	6	4	5	7	6
11	7	2	4	5	7	3
12	4	6	2	4	6	2
13	7	7	5	5.5	7	2
14	7	4	5	3	5	7
15	7	7	5	7	7	2

## Sheet: E2-Reaching-StateFb-EllipseData
Experiment 1 - Reaching - STATE FEEDBACK - Population Data
Target Type	Rotated	Experimental Phase	N	Mean Ellipse Area (m^2)	SEM (m^2)	SD (m^2)	Max (m^2)	Mean Absolute Error (m)	SEM (m)	SD (m)	Max (m)
(c=center of workspace, n=near to the center, f=far from the center)	(0=no, 1=yes, rotation alligns the target by reach direction, not rotating uses the raw data irrespective of the direction of approach to the target)	see Figure 1 in manuscript for details	(number of subjects) §	(mean area of an ellipse fit to the data, across subjects)	(standard error of mean for the allipse area)	(standard deviation of mean for the allipse area)	(maximum mean of ellipse based on Mean Ellipse Area + SEM)	(mean absolute error the data, across subjects)	(standard error of mean absolute error)	(standard deviation of mean absolute error)	(maximum mean absolute error based on Mean Absolute Error + SEM)
c	0	Training	12	7.77e-05	2.57e-05	8.89e-05	0.0001034	0.0031458	0.0005754	0.0019932	0.0037212
c	0	Baseline 1	15	0.0058432	0.0014417	0.0055839	0.0072849	0.0450867	0.0069495	0.0269153	0.0520362
c	0	Baseline 2	15	0.0025291	0.0003665	0.0014196	0.0028956	0.02746	0.0017576	0.0068073	0.0292176
c	0	Test	15	0.0009731	0.0002198	0.0008512	0.0011929	0.0156627	0.002202	0.0085284	0.0178647
c	0	Sham	15	0.0139318	0.0112429	0.0435434	0.0251747	0.0399	0.0106755	0.0413462	0.0505755
n	0	Training	12					0.0024473	0.0003707	0.0012842	0.002818
n	0	Baseline 1	15					0.0644933	0.0071928	0.0278577	0.0716861
n	0	Baseline 2	15					0.0475333	0.0040002	0.0154927	0.0515335
n	0	Test	15					0.0241867	0.0017039	0.0065991	0.0258906
n	0	Sham	15					0.0548267	0.0102595	0.0397347	0.0650862
f	0	Training	12					0.0037067	0.0006267	0.0021711	0.0043334
f	0	Baseline 1	15					0.05996	0.0070487	0.0272993	0.0670087
f	0	Baseline 2	15					0.0433333	0.0045226	0.0175159	0.0478559
f	0	Test	15					0.0302	0.0028056	0.0108662	0.0330056
f	0	Sham	15					0.0526133	0.0104724	0.0405595	0.0630857
c	1	Training	12	0.0001007	3.37e-05	0.0001168	0.0001344
c	1	Baseline 1	15	0.0183342	0.0061299	0.0237408	0.0244641
c	1	Baseline 2	15	0.0052368	0.0008999	0.0034852	0.0061367
c	1	Test	15	0.0023156	0.0005764	0.0022324	0.002892
c	1	Sham	15	0.0236666	0.0169243	0.0655476	0.0405909
n	1	Training	12	4.41e-05	1.38e-05	4.78e-05	5.79e-05
n	1	Baseline 1	15	0.0209151	0.0067598	0.0261805	0.0276749
n	1	Baseline 2	15	0.0078903	0.0010885	0.0042157	0.0089788
n	1	Test	15	0.0033517	0.0005648	0.0021875	0.0039165
n	1	Sham	15	0.0268917	0.0159122	0.0616275	0.0428039
f	1	Training	12	0.0001218	3.96e-05	0.0001372	0.0001614
f	1	Baseline 1	15	0.0174525	0.0047159	0.0182647	0.0221684
f	1	Baseline 2	15	0.0083257	0.0008764	0.0033943	0.0092021
f	1	Test	15	0.0051761	0.0009712	0.0037613	0.0061473
f	1	Sham	15	0.0315795	0.0208494	0.0807495	0.0524289
*Values not shown were not applicable or calculated in the manuscript
§ technical issues interfered with the recording of training performance in 3 participants

## Sheet: E2-Reaching-ErrorFb-EllipseData
Experiment 1 - Reaching - ERROR FEEDBACK - Population Data
Target Type	Rotated	Experimental Phase	N	Mean Ellipse Area (m^2)	SEM (m^2)	SD (m^2)	Max (m^2)	Mean Absolute Error (m)	SEM (m)	SD (m)	Max (m)
(c=center of workspace, n=near to the center, f=far from the center)	(0=no, 1=yes, rotation alligns the target by reach direction, not rotating uses the raw data irrespective of the direction of approach to the target)	see Figure 1 in manuscript for details	(number subjects) §	(mean area of an ellipse fit to the data, across subjects)	(standard error of mean for the allipse area)	(standard deviation of mean for the allipse area)	(maximum mean of ellipse based on Mean Ellipse Area + SEM)	(mean absolute error the data, across subjects)	(standard error of mean absolute error)	(standard deviation of mean absolute error)	(maximum mean absolute error based on Mean Absolute Error + SEM)
c	0	Training	13	1.97e-05	4.4e-06	1.58e-05	2.41e-05	0.0016555	0.000147	0.0005301	0.0018025
c	0	Baseline 1	15	0.0063316	0.0027789	0.0107626	0.0091105	0.04098	0.0052937	0.0205025	0.0462737
c	0	Baseline 2	15	0.0039013	0.0010518	0.0040735	0.0049531	0.0319467	0.0040859	0.0158246	0.0360326
c	0	Test	15	0.0004736	9.14e-05	0.0003539	0.000565	0.0087367	0.0008837	0.0034225	0.0096204
c	0	Sham	15	0.0119212	0.0065419	0.0253367	0.0184631	0.0443133	0.0073303	0.02839	0.0516436
n	0	Training	13					0.0015153	0.0001348	0.0004861	0.0016501
n	0	Baseline 1	15					0.06704	0.0085984	0.0333014	0.0756384
n	0	Baseline 2	15					0.05388	0.0067973	0.026326	0.0606773
n	0	Test	15					0.0081973	0.0020259	0.0078462	0.0102232
n	0	Sham	15					0.05466	0.0080186	0.0310559	0.0626786
f	0	Training	13					0.0016876	0.0001861	0.0006708	0.0018737
f	0	Baseline 1	15					0.0632667	0.0063286	0.0245105	0.0695953
f	0	Baseline 2	15					0.0504533	0.0071216	0.0275817	0.0575749
f	0	Test	15					0.0118307	0.001101	0.0042643	0.0129317
f	0	Sham	15					0.0539933	0.0085592	0.0331495	0.0625525
c	1	Training	13	2e-05	4.1e-06	1.48e-05	2.41e-05
c	1	Baseline 1	15	0.0111969	0.0029428	0.0113973	0.0141397
c	1	Baseline 2	15	0.00784	0.0023377	0.0090538	0.0101777
c	1	Test	15	0.0006408	0.0001884	0.0007297	0.0008292
c	1	Sham	15	0.0202635	0.0093819	0.0363359	0.0296454
n	1	Training	13	1.32e-05	3.2e-06	1.15e-05	1.64e-05
n	1	Baseline 1	15	0.0152963	0.0043444	0.0168257	0.0196407
n	1	Baseline 2	15	0.010966	0.0026698	0.01034	0.0136358
n	1	Test	15	0.0007636	0.0003851	0.0014916	0.0011487
n	1	Sham	15	0.0250029	0.0102364	0.0396453	0.0352393
f	1	Training	13	2.05e-05	5.3e-06	1.92e-05	2.58e-05
f	1	Baseline 1	15	0.0143354	0.0021069	0.0081601	0.0164423
f	1	Baseline 2	15	0.0113354	0.0027489	0.0106463	0.0140843
f	1	Test	15	0.0010551	0.0002407	0.0009323	0.0012958
f	1	Sham	15	0.0283452	0.0118742	0.0459887	0.0402194
*Values not shown were not applicable or calculated in the manuscript
§ technical issues interfered with the recording of training performance in 2 participants
